# Supplementary material for: Intra- and Early Post-Operative Factors Affecting Spinal Cord Ischemia in Patients Undergoing Fenestrated and Branched Endovascular Aortic Repair
Source: J Clin Med. 2024 Jul 8;13(13):3978. doi: 10.3390/jcm13133978 (PMC11242175; doi:10.3390/jcm13133978)
Supplement: Supplementary file 1 [file jcm-13-03978-s001.zip]

Archive with 1 entries (1 files):
- jcm-3077331-supplementary.pdf
